# Supplementary material for: Evaluation of three polygenic risk score models for the prediction of breast cancer risk in Singapore Chinese
Source: Oncotarget. 2018 Jan 31;9(16):12796–804. doi: 10.18632/oncotarget.24374 (PMC5849174; doi:10.18632/oncotarget.24374)
Supplement: Supplementary file 2 [file oncotarget-09-12796-s002.xlsx]

## Sheet: Sheet1
Supplementary Table 1: List of 51 SNPs
Locus	Positiona	Geneb	SNP	Allelesc	Reference
1p11	121280613	EMBP1	rs11249433	A/G	Thomas et. al., 2009
1q21.1	145644984	RNF115	rs12405132	C/T	Michailidou et. al., 2015
1q32.1	203766331	ZC3H11A	rs4951011	A/G	Cai et. al., 2014
3p21.3	46866866	PRSS42	rs6796502	G/A	Michailidou et. al., 2015
3p24.1	30675880	TGFBR2	rs1431131	T/A	Lei et al., 2016
3p24.1	27416013	SLC4A7	rs4973768	C/T	Ahmed et. al., 2009
4p14	38820986	TLR6	rs7696175	C/T	Hunter et. al., 2007
5p13.3	32567732	SUB1	rs2012709	C/T	Michailidou et. al., 2015
5p15.1	16187528	LOC401176	rs13162653	G/T	Michailidou et. al., 2015
5p15.3	1279790	TERT	rs10069690	C/T	Haiman et. al., 2011
5p15.3	1280028	TERT	rs2242652	G/A	Couch et. al., 2016
5q11.2	56023083	MAP3K1	rs16886165	T/G	Thomas et. al., 2009
5q11.2	56168712	MAP3K1	rs2229882	C/T	Ahsan et. al., 2014
5q14	90732225	RAB5CP2	rs10474352	C/T	Cai et. al., 2014
5q14	81538046	ATG10	rs7707921	A/T	Michailidou et. al., 2015
6q25.1	151914113	ESR1	rs3757318	G/A	Turnbull et. al., 2010
6q25.2	151946152	ESR1	rs11155804	T/A	Couch et. al., 2016
6q25.2	151918856	ESR1	rs12662670	T/G	Stacey et. al., 2010
6q25.2	151948366	ESR1	rs2046210	G/A	Zheng et. al., 2010
7q32	130667121	LINC-PINT	rs4593472	C/T	Michailidou et. al., 2015
8p11.2	36858483	KCNU1	rs13365225	A/G	Michailidou et. al., 2015
8q21.2	76230301	HNF4G	rs6472903	T/G	Michailidou et. al., 2013
8q23	117209548	LINC00536	rs13267382	A/G	Michailidou et. al., 2015
8q24.2	128355618	POU5F1B	rs13281615	A/G	Easton et. al., 2007
8q24.2	128387852	CASC8	rs1562430	A/G	Turnbull et. al., 2010
8q24.2	128383597	CASC8	rs7815245	C/T	Shi et. al., 2016
9q31	110888478	CHCHD4P2	rs865686	T/G	Fletcher et. al., 2011
9q31.2	110837073	CHCHD4P2	rs10816625	G/A	Orr et. al., 2015
10q21.2	64278682	ZNF365	rs10995190	G/A	Turnbull et. al., 2010
10q22.3	80841148	ZMIZ1	rs704010	G/A	Turnbull et. al., 2010
10q26.1	123334930	FGFR2	rs11200014	G/A	Raskin et. al., 2008
10q26.1	123346190	FGFR2	rs1219648	A/G	Hunter et. al., 2007
10q26.1	123337335	FGFR2	rs2981579	G/A	Hunter et. al., 2007
10q26.1	123352308	FGFR2	rs2981582	G/A	Easton et. al., 2007
11p15.5	1941946	LSP1	rs909116	C/T	Turnbull et. al., 2010
11q13.3	69331642	CCND1	rs554219	C/G	French et. al., 2013
11q13.3	69328764	CCND1	rs614367	C/T	Turnbull et. al., 2010
11q13.3	69379161	CCND1	rs75915166	C/A	French et. al., 2013
11q13.3	69331418	CCND1	rs78540526	G/A	French et. al., 2013
12p11.2	28155080	PTHLH	rs10771399	A/G	Ghoussaini et. al., 2012
12p11.2	28174817	PTHLH	rs7297051	G/A	Couch et. al., 2016
14q32.12	93104072	RIN3	rs11627032	T/C	Michailidou et. al., 2015
15q26.1	91512067	PRC1	rs2290203	G/A	Cai et. al., 2014
16q12.1	52599188	TOX3	rs4784227	C/T	Long et. al., 2010
16q12.2	53855291	FTO	rs11075995	T/A	Garcia-Closas et. al., 2013
16q12.2	53800954	FTO	rs1421085	T/C	Claussnitzer et. al., 2015
17q11.2	29230521	TEFM	rs146699004	GT/-	Michailidou et. al., 2015
17q25	77781725	CBX8	rs745570	A/G	Michailidou et. al., 2015
18q12.3	42399590	SETBP1	rs6507583	A/G	Michailidou et. al., 2015
19p13.1	17393925	ANKLE1	rs56069439	C/A	Couch et. al., 2016
22q13.1	40876234	MKL1	rs6001930	T/C	Michailidou et. al., 2013
aChromosome position based on NCBI Human Genome Build 37
bGene also refers to the nearest gene the SNP is located to if not present on the gene itself
cMajor/minor allele
