# Supplementary material for: Evaluation of three polygenic risk score models for the prediction of breast cancer risk in Singapore Chinese
Source: Oncotarget. 2018 Jan 31;9(16):12796–804. doi: 10.18632/oncotarget.24374 (PMC5849174; doi:10.18632/oncotarget.24374)
Supplement: Supplementary file 3 [file oncotarget-09-12796-s003.xlsx]

## Sheet: Sheet1
	Cohort 1 (n = 2179)			Cohort 2 (n = 553)
	Cases	Controls		Cases	Controls
	(n = 1294)	(n = 885 )		(n = 301)	(n = 243)
Age (years)
Mean	50.2	42.7		49.9	42
Median	50	43		50	41
Range	19-91	21-78		22-80	21-79
Family history	118	-		20	-
Early onset breast cancer (≤40 years old)	246	-		51	-
ER status
Positive	863	-		201	-
Negative	379	-		89	-
Unknown	52	-		11	-
PR status
Positive	737	-		173	-
Negative	500	-		117	-
Unknown	57	-		11	-
Her2 status
Positive	302	-		69	-
Negative	661	-		170	-
Equivocal	88	-		19	-
Unknown	243	-		43	-
Triple negative breast cancer	117	-		32	-
Breast cancer histological type
Invasive ductal carcinoma (IDC)	1060	-		240	-
Invasive lobular carcinoma (ILC)	39	-		13	-
Invasive micropapillary carcinoma	10	-		2	-
Invasive mucinous carcinoma	30	-		10	-
Ductal carcinoma in-situ (DCIS)	23	-		6	-
Others	16	-		3	-
Mixed histological types	58	-		13	-
Unknown	58	-		14	-
Histological grade
Grade 1	136	-		35	-
Grade 2	411	-		103	-
Grade 3	507	-		108	-
Unknown	240	-		55	-
Tumour size
≤ 20mm	445	-		106	-
20mm to ≤ 50mm	510	-		112	-
> 50mm	101	-		24	-
Unknown	238	-		59	-
Lymph node status
Negative	544	-		126	-
1 to 3 positive	334	-		77	-
4 to 9 positive	145	-		30	-
≥ 10 positive	88	-		19	-
Unknown	183	-		49	-
