# Supplementary material for: Evaluation of three polygenic risk score models for the prediction of breast cancer risk in Singapore Chinese
Source: Oncotarget. 2018 Jan 31;9(16):12796–804. doi: 10.18632/oncotarget.24374 (PMC5849174; doi:10.18632/oncotarget.24374)
Supplement: Supplementary file 4 [file oncotarget-09-12796-s004.xlsx]

## Sheet: Sheet1
Locus	Genea	SNP	Unadjustedb,c		Age-adjustedb,c
			OR (95% CI)d	P value	OR (95% CI)d	P value
1p11	EMBP1	rs11249433	0.89 (0.60-1.33)	5.72 x 10-1	0.80 (0.52-1.21)	2.89 x 10-1
1q21.1	RNF115	rs12405132	1.01 (0.87-1.19)	8.57 x 10-1	0.98 (0.83-1.16)	8.40 x 10-1
1q32.1	ZC3H11A	rs4951011	1.08 (0.94-1.23)	2.69 x 10-1	1.07 (0.93-1.23)	3.42 x 10-1
3p21.3	PRSS42	rs6796502	1.06 (0.88-1.27)	5.58 x 10-1	1.08 (0.89-1.32)	4.45 x 10-1
3p24.1	TGFBR2	rs1431131	1.02 (0.90-1.17)	7.19 x 10-1	0.99 (0.86-1.14)	9.22 x 10-1
3p24.1	SLC4A7	rs4973768	1.13 (0.97-1.32)	1.24 x 10-1	1.15 (0.98-1.35)	9.42 x 10-2
4p14	TLR6	rs7696175	1.07 (0.92-1.24)	4.00 x 10-1	1.07 (0.91-1.25)	4.26 x 10-1
5p13.3	SUB1	rs2012709	1.08 (0.89-1.32)	4.32 x 10-1	1.05 (0.85-1.29)	6.68 x 10-1
5p15.1	LOC401176	rs13162653	0.91 (0.78-1.07)	2.39 x 10-1	0.87 (0.74-1.03)	1.15 x 10-1
5p15.3	TERT	rs10069690	1.02 (0.87-1.20)	7.85 x 10-1	1.07 (0.90-1.26)	4.53 x 10-1
5p15.3	TERT	rs2242652	1.01 (0.86-1.19)	8.82 x 10-1	1.06 (0.90-1.25)	4.92 x 10-1
5q11.2	MAP3K1	rs16886165	1.21 (1.07-1.36)	2.97 x 10-3	1.21 (1.06-1.38)	4.08 x 10-3
5q11.2	MAP3K1	rs2229882	1.29 (0.99-1.69)	5.83 x 10-2	1.32 (1.00-1.75)	5.28 x 10-2
5q14	RAB5CP2	rs10474352	0.99 (0.88-1.12)	9.03 x 10-1	1.01 (0.89-1.14)	9.16 x 10-1
5q14	ATG10	rs7707921	1.06 (0.60-1.88)	8.35 x 10-1	1.17 (0.64-2.14)	6.20 x 10-1
6q25.1	ESR1	rs3757318	1.42 (1.24-1.63)	2.90 x 10-7	1.40 (1.22-1.62)	3.50 x 10-6
6q25.2	ESR1	rs11155804	1.41 (1.24-1.60)	9.90 x 10-8	1.42 (1.24-1.62)	3.00 x 10-7
6q25.2	ESR1	rs12662670	1.47 (1.29-1.67)	5.60 x 10-9	1.42 (1.24-1.63)	4.24 x 10-7
6q25.2	ESR1	rs2046210	1.43 (1.26-1.62)	2.90 x 10-8	1.42 (1.24-1.62)	3.15 x 10-7
7q32	LINC-PINT	rs4593472	0.97 (0.83-1.15)	7.46 x 10-1	0.97 (0.81-1.15)	6.95 x 10-1
8p11.2	KCNU1	rs13365225	0.92 (0.81-1.05)	2.10 x 10-1	0.92 (0.80-1.05)	2.15 x 10-1
8q21.2	HNF4G	rs6472903	1.12 (0.81-1.55)	5.02 x 10-1	1.11 (0.78-1.56)	5.70 x 10-1
8q23	LINC00536	rs13267382	1.06 (0.94-1.20)	3.41 x 10-1	1.05 (0.92-1.19)	5.07 x 10-1
8q24.2	POU5F1B	rs13281615	0.91 (0.81-1.02)	1.15 x 10-1	0.90 (0.79-1.02)	9.71 x 10-2
8q24.2	CASC8	rs1562430	0.95 (0.81-1.11)	4.99 x 10-1	0.87 (0.73-1.03)	1.10 x 10-1
8q24.2	CASC8	rs7815245	0.96 (0.82-1.13)	6.40 x 10-1	0.89 (0.75-1.06)	1.86 x 10-1
9q31	CHCHD4P2	rs865686	1.03 (0.80-1.32)	8.11 x 10-1	1.06 (0.81-1.37)	6.83 x 10-1
9q31.2	CHCHD4P2	rs10816625	1.20 (1.07-1.36)	2.96 x 10-3	1.21 (1.07-1.38)	3.39 x 10-3
10q21.2	ZNF365	rs10995190	1.13 (0.70-1.82)	6.25 x 10-1	1.14 (0.68-1.91)	6.18 x 10-1
10q22.3	ZMIZ1	rs704010	1.15 (1.02-1.30)	2.74 x 10-2	1.16 (1.02-1.32)	2.87 x 10-2
10q26.1	FGFR2	rs11200014	1.08 (0.94-1.23)	2.65 x 10-1	1.07 (0.93-1.23)	3.59 x 10-1
10q26.1	FGFR2	rs1219648	1.10 (0.97-1.24)	1.28 x 10-1	1.13 (0.99-1.28)	6.88 x 10-2
10q26.1	FGFR2	rs2981579	1.14 (1.01-1.28)	3.76 x 10-2	1.13 (0.99-1.28)	6.97 x 10-2
10q26.1	FGFR2	rs2981582	1.13 (1.00-1.29)	5.51 x 10-2	1.13 (0.98-1.29)	8.39 x 10-2
11p15.5	LSP1	rs909116	1.15 (1.01-1.30)	3.26 x 10-2	1.19 (1.04-1.36)	1.14 x 10-2
12p11.2	PTHLH	rs10771399	0.92 (0.79-1.08)	3.00 x 10-1	0.90 (0.76-1.06)	1.89 x 10-1
12p11.2	PTHLH	rs7297051	0.85 (0.74.0.99)	3.25 x 10-2	0.82 (0.70-0.96)	1.17 x 10-2
14q32.12	RIN3	rs11627032	1.04 (0.91-1.19)	5.64 x 10-1	1.04 (0.90-1.20)	5.72 x 10-1
15q26.1	PRC1	rs2290203	0.97 (0.85-1.09)	5.75 x 10-1	0.95 (0.84-1.09)	4.81 x 10-1
16q12.1	TOX3	rs4784227	1.26 (1.10-1.45)	1.12 x 10-3	1.28 (1.1-1.48)	1.07 x 10-3
16q12.2	FTO	rs11075995	1.11 (0.97-1.26)	1.35 x 10-1	1.10 (0.96-1.27)	1.73 x 10-1
16q12.2	FTO	rs1421085	0.99 (0.83-1.19)	9.47 x 10-1	1.02 (0.85-1.24)	8.24 x 10-1
17q11.2	TEFM	rs146699004	1.05 (0.87-1.26)	6.02 x 10-1	0.99 (0.81-1.20)	9.00 x 10-1
17q25	CBX8	rs745570	1.11 (0.98-1.25)	9.05 x 10-2	1.16 (1.02-1.32)	2.49 x 10-2
18q12.3	SETBP1	rs6507583	1.07 (0.89-1.28)	5.06 x 10-1	1.09 (0.90-1.32)	3.91 x 10-1
22q13.1	MKL1	rs6001930	1.05 (0.90-1.22)	5.26 x 10-1	1.06 (0.91-1.24)	4.65 x 10-1
