# Supplementary material for: Evaluation of three polygenic risk score models for the prediction of breast cancer risk in Singapore Chinese
Source: Oncotarget. 2018 Jan 31;9(16):12796–804. doi: 10.18632/oncotarget.24374 (PMC5849174; doi:10.18632/oncotarget.24374)
Supplement: Supplementary file 5 [file oncotarget-09-12796-s005.xlsx]

## Sheet: Sheet1
Reference	Our study			Lecarpentier et.al., 2017 [44]				Hsieh et. al., 2017 [26]	Wen et.al., 2016 [7]	Mavaddat et.al., 2015 [6]	Vachon et.al., 2015 [13]	Lee et.al., 2014 [25]	Zheng et.al., 2010 [12]
Study population	Singapore Chinese			Caucasian				Taiwanese	East Asians	European	Caucasian	Singapore Chinese	Chinese
Cases	All			All	ER+‡		ER-‡	20% of 446	11760	33673	1643	411	3039
	301			277	277		277
Controls	243			1469				20% of 514	11612	33381	2397	1212	3082
No. of SNPs studied	Model-1	Model-2	Model-3	102 (88)		102 (87)	102 (53)
(No. of SNPs included in PRS)	51 (46)	51 (11)	51 (9)					13 (6)	78 (44)	77 (77)	76 (76)	51 (51)	12 (8)
AUC	0.566	0.565	0.557	0.59		0.59	0.55	0.598	0.606	0.622	0.68	-	0.63
SNPs included in PRSa
rs889312				✓	✓			✓	✓	✓	✓	✓	✓
rs616488				✓	✓		✓		✓	✓	✓	✓
rs11249433	✓			✓	✓				✓	✓	✓	✓
rs4849887				✓	✓		✓			✓	✓	✓
rs16857609				✓	✓		✓		✓	✓	✓	✓
rs4973768	✓			✓	✓				✓	✓	✓	✓
rs12493607				✓	✓					✓	✓	✓
rs6828523				✓	✓				✓	✓	✓	✓
rs10941679				✓	✓				✓	✓	✓	✓	✓
rs1432679				✓	✓		✓		✓	✓	✓	✓
rs9693444				✓	✓		✓		✓	✓	✓	✓
rs6472903	✓			✓	✓		✓		✓	✓	✓
rs1011970				✓	✓		✓		✓	✓	✓	✓
rs10759243				✓	✓					✓	✓	✓
rs704010	✓	✓	✓	✓	✓				✓	✓	✓	✓
rs11199914				✓	✓					✓	✓
rs12422552				✓	✓					✓	✓	✓
rs17356907				✓	✓		✓		✓	✓	✓	✓
rs2236007				✓	✓				✓	✓	✓	✓
rs941764				✓	✓					✓	✓	✓
rs4784227	✓	✓	✓	✓	✓		✓					✓
rs527616				✓	✓					✓	✓	✓
rs4808801				✓	✓		✓		✓	✓	✓
rs10472076				✓	✓		✓			✓	✓	✓
rs10995190	✓			✓	✓		✓		✓	✓	✓	✓
rs11242675				✓	✓		✓			✓	✓	✓
rs11552449				✓	✓				✓	✓	✓	✓
rs11780156				✓	✓		✓		✓	✓	✓
rs11814448				✓	✓		✓		✓	✓	✓
rs11820646				✓	✓		✓			✓	✓	✓
rs13281615	✓			✓	✓				✓	✓	✓	✓	✓
rs13329835				✓	✓				✓	✓	✓	✓
rs1436904				✓	✓					✓	✓	✓
rs1550623				✓	✓		✓			✓	✓
rs17530068				✓	✓		✓
rs17817449				✓	✓		✓		✓	✓	✓	✓
rs204247				✓	✓					✓	✓	✓
rs2588809				✓	✓					✓	✓
rs2823093				✓	✓				✓	✓	✓	✓
rs2943559				✓	✓		✓		✓	✓	✓
rs3760982				✓	✓		✓			✓	✓	✓
rs3817198				✓	✓		✓		✓	✓	✓	✓	✓
rs3903072				✓	✓		✓		✓	✓	✓	✓
rs6001930	✓			✓	✓		✓		✓	✓	✓
rs6504950				✓	✓				✓	✓	✓
rs6762644				✓	✓				✓	✓	✓	✓
rs7072776				✓	✓				✓	✓	✓
rs720475				✓	✓					✓	✓	✓
rs7904519				✓	✓		✓		✓	✓	✓
rs865686	✓			✓	✓				✓	✓	✓	✓
rs9790517				✓	✓					✓	✓	✓
rs999737				✓	✓		✓		✓	✓	✓
rs554219				✓	✓				✓	✓	✓
rs2016394				✓	✓					✓	✓	✓
rs1353747				✓	✓		✓		✓	✓	✓
rs11571833				✓	✓		✓			✓	✓
rs132390				✓	✓					✓	✓
rs12405132*	✓			✓	✓
rs12048493				✓	✓
rs72755295				✓	✓		✓
rs1830298				✓	✓		✓
rs4442975				✓	✓
rs6796502	✓			✓	✓
rs56963355				✓
rs7734992				✓
rs3215401				✓			✓
rs13162653*	✓			✓	✓
rs2012709*	✓			✓	✓
rs7707921*	✓			✓	✓
rs9257408				✓	✓		✓
rs3757322				✓	✓		✓
rs9397437				✓	✓		✓
rs851984				✓	✓		✓
rs2747652				✓	✓		✓
rs4593472	✓			✓	✓
rs13365225	✓			✓	✓		✓
rs13267382	✓			✓	✓		✓
rs35054928				✓	✓
rs45631563				✓	✓
rs494406				✓	✓
rs805510				✓	✓		✓
rs7297051	✓	✓	✓	✓	✓		✓
rs4767280				✓	✓		✓
rs1391721				✓	✓
rs11627032*	✓			✓	✓		✓
rs146699004*	✓			✓	✓		✓
rs745570	✓	✓	✓	✓	✓		✓
rs6507583*	✓			✓	✓
rs2981582	✓							✓			✓	✓
rs981782								✓
rs3803662								✓	✓	✓	✓		✓
rs10822013								✓				✓
rs3784099								✓
rs4951011	✓
rs12710696							✓			✓	✓
rs10931936
rs13387042									✓	✓	✓	✓
rs10069690	✓									✓	✓
rs10474352	✓
rs9485372
rs2046210	✓	✓	✓						✓	✓	✓	✓	✓
rs1562430	✓											✓
rs2981579	✓								✓	✓	✓
rs909116	✓	✓	✓
rs614367											✓
rs7107217
rs10771399	✓								✓	✓	✓	✓
rs1292011									✓	✓	✓
rs2290203	✓
rs11075995	✓						✓			✓	✓
rs2363956									✓	✓	✓
rs12628403
rs2380205										✓	✓
rs2736108										✓	✓
rs3757318	✓	✓									✓	✓
rs4245739							✓			✓	✓
rs6678914							✓			✓	✓
rs78540526										✓
rs75915166					✓					✓	✓
rs7726159										✓
rs1045485										✓	✓
rs12662670	✓	✓	✓						✓	✓
rs8170										✓	✓
rs17879961										✓
rs17529111										✓	✓	✓
rs4415084												✓
rs2180341												✓
rs1219648	✓											✓	✓
rs3112612												✓
rs8051542													✓
rs1431131*	✓
rs7696175	✓
rs2242652*	✓						✓
rs16886165	✓	✓	✓
rs2229882	✓
rs11155804*	✓	✓
rs7815245*	✓
rs10816625	✓	✓	✓
rs11200014	✓
rs1421085*	✓
rs4577244							✓
rs9918437							✓
rs8002929							✓
chr19:17262859							✓
rs2736107					✓
